# Supplementary material for: Application of Bioelectrical Impedance Analysis (BIA) to Assess Carcass Composition and Nutrient Retention in Rabbits from 25 to 77 Days of Age
Source: Animals (Basel). 2022 Oct 25;12(21):2926. doi: 10.3390/ani12212926 (PMC9654842; doi:10.3390/ani12212926)
Supplement: Supplementary file 1 [file animals-12-02926-s001.zip]

Archive with 1 entries (1 files):
- animals-1919970-supplementary.pdf
